# Supplementary material for: Membrane progesterone receptor induces meiosis in Xenopus oocytes through endocytosis into signaling endosomes and interaction with APPL1 and Akt2
Source: PLoS Biol. 2020 Nov 2;18(11):e3000901. doi: 10.1371/journal.pbio.3000901 (PMC7660923; doi:10.1371/journal.pbio.3000901)
Supplement: S1 Data — (XLSX) [file pbio.3000901.s010.xlsx]

## Sheet: Fig 1D
		S.E. was derived from the STDEV as indicated. The highlidhted data were plotted for all panels.
		GFP													GFP-mPR													mPR-GFP
	Time (Sec)	Cell 1	Cell 2	Cell 3	Cell 4	Cell 5	Cell 6	Cell 7	Cell 8		Mean	STDEV	S.E.		Cell 1	Cell 2	Cell 3	Cell 4	Cell 5	Cell 6	Cell 7	Cell 8		Mean	STDEV	S.E.		Cell 1	Cell 2	Cell 3	Cell 4	Cell 5	Cell 6	Cell 7	Cell 8	Cell 9	Cell 10	Cell 11		Mean	STDEV	S.E.
	0	1	0.99888	1	0.98044	1	0.9863	0.91765	0.94312		0.978299	0.0312155	0.0110363		0.98594	0.98906	0.98919	0.98995	0.98964	0.99224	0.7978	0.80087		0.941836	0.0879742	0.0311036		0.97404	0.91516	0.88061	0.95045	0.95391	0.97426	0.99741	0.94769	0.84946	0.9594	0.9193		0.938335	0.0437107	0.0131793
	10	0.99405	1	0.99959	0.9833	0.98086	0.9856	0.94051	0.95376		0.979709	0.0216184	0.00764325		1	1	0.99057	1	1	1	0.787	0.7975		0.946884	0.0955387	0.033778		0.96984	0.90664	0.88601	0.95952	0.98245	1	1	0.95362	0.85545	0.95555	0.91018		0.943569	0.0475672	0.0143421
	20	0.99047	0.99476	0.9934	0.98533	0.96588	0.9861	0.95288	0.96874		0.979695	0.0152764	0.00540101		0.98414	0.99657	0.98505	0.97147	0.97397	0.98954	0.7859	0.78957		0.934526	0.0909575	0.0321583		0.98138	0.91198	0.87908	0.94936	0.95683	0.98869	0.99647	0.95491	0.8699	0.94861	0.9118		0.940819	0.042588	0.0128408
	30	0.99241	0.99832	0.99443	0.98798	0.96311	0.98946	0.96431	0.97243		0.982806	0.0140244	0.00495836		0.9852	0.99199	0.98643	0.98412	0.97702	0.98602	0.78656	0.79413		0.936434	0.0902827	0.0319198		0.98072	0.909	0.87981	0.9492	0.95008	0.98752	0.99616	0.96341	0.86474	0.95542	0.9174		0.941224	0.043341	0.0130678
	40	0.98349	0.99045	0.98061	0.989	0.94282	0.98891	0.98057	0.9835		0.979919	0.0154782	0.00547236		0.97494	0.97698	0.9777	0.94652	0.94156	0.9642	0.787	0.79611		0.920626	0.0808445	0.0285828		0.97928	0.91947	0.88295	0.95202	0.95119	0.9766	0.99922	0.95001	0.87971	0.93666	0.90666		0.939434	0.0389739	0.0117511
	50	0.98134	0.98877	0.97917	0.99165	0.93221	0.99051	0.98931	0.99305		0.980751	0.02022	0.00714884		0.9723	0.98105	0.97724	0.94263	0.94103	0.96461	0.77577	0.77826		0.916611	0.0874103	0.0309042		0.97286	0.91763	0.88732	0.95014	0.95603	0.97699	0.99859	0.9513	0.87465	0.94257	0.90514		0.939384	0.0389001	0.0117288
Digitonin	60	0.98083	0.99008	0.98165	0.99531	0.9246	0.99438	0.99628	0.99848		0.982701	0.0243883	0.00862258		0.96405	0.97889	0.97701	0.94911	0.94674	0.96616	0.78194	0.78461		0.918564	0.0842837	0.0297988		0.97272	0.91013	0.88805	0.95764	0.96732	0.99103	0.99969	0.94847	0.87073	0.95144	0.90837		0.942326	0.0422232	0.0127308
	70	0.97488	0.98484	0.98061	1	0.91123	1	1	1		0.981445	0.0301487	0.0106592		0.98287	0.99771	0.97862	0.9222	0.85005	0.97736	0.79141	0.86593		0.920769	0.0765973	0.0270812		0.98269	0.91372	0.88389	0.94952	0.96178	0.97894	0.96364	0.95877	0.88198	0.93795	0.90486		0.937976	0.0363513	0.0109603
	80	0.73847	0.77073	0.87606	0.71399	0.67005	0.9743	0.91793	0.77616		0.804711	0.106497	0.0376524		0.88887	0.92294	0.95769	0.83047	0.80821	0.89506	0.87247	0.87842		0.881766	0.047549	0.0168111		0.96328	0.91321	0.88222	0.95202	0.99405	0.97777	0.99937	0.94872	0.95519	0.99049	0.97348		0.959073	0.0354837	0.0106987
	90	0.39656	0.45649	0.4999	0.3681	0.39105	0.73913	0.63593	0.40925		0.487051	0.133318	0.0471349		0.86645	0.90488	0.94573	0.7987	0.7835	0.87013	0.94229	0.94466		0.882042	0.0645534	0.0228231		0.95922	0.89883	0.97862	1	1	0.98557	0.98872	0.96418	1	0.98587	1		0.978274	0.0299688	0.00903593
	100	0.25928	0.31499	0.34316	0.2416	0.24902	0.45207	0.40329	0.25163		0.31438	0.0794936	0.0281052		0.86613	0.90348	0.94298	0.79643	0.78098	0.86906	0.96145	0.95736		0.884734	0.0697528	0.0246613		1	0.90119	0.99781	0.98374	0.97267	0.98284	0.99804	1	0.98906	1	0.99772		0.983915	0.0289083	0.00871617
	110	0.19315	0.26034	0.27037	0.19576	0.20659	0.27497	0.2886	0.20712		0.237112	0.0400065	0.0141444		0.8618	0.89751	0.9393	0.7812	0.76345	0.86212	0.98106	0.97699		0.882929	0.0822635	0.0290845		0.9844	0.93817	1	0.9678	0.94322	0.97894	0.99475	0.99485	0.99721	0.98291	0.99458		0.979712	0.0215087	0.00648512
	120	0.15768	0.23713	0.24706	0.17723	0.18861	0.18383	0.22084	0.19257		0.200619	0.0311228	0.0110036		0.86243	0.89738	0.93585	0.79125	0.77739	0.86408	0.98656	0.97878		0.886715	0.0785044	0.0277555		0.9684	0.95111	0.99891	0.96046	0.93666	0.97309	0.99373	0.98119	0.99752	0.97007	0.97795		0.973554	0.0194352	0.00585993
	130	0.13256	0.21261	0.22561	0.16398	0.17524	0.13324	0.17688	0.18194		0.175257	0.0331525	0.0117212		0.86888	0.90514	0.93631	0.79643	0.79121	0.87152	0.98767	0.98949		0.893331	0.0765554	0.0270664		0.95594	0.96611	0.99599	0.96093	0.91699	0.96997	0.9837	0.97295	0.99246	0.96236	0.96711		0.967683	0.0211875	0.00638828
	140	0.11564	0.1881	0.20499	0.15319	0.16624	0.10323	0.14676	0.17347		0.156452	0.0345289	0.0122078		0.87893	0.912	0.94321	0.80713	0.79532	0.8756	0.98546	0.98929		0.898367	0.0735701	0.026011		0.95056	0.98665	0.99693	0.95233	0.90439	0.96139	0.98433	0.9696	0.97161	0.96069	0.95523		0.963065	0.0246074	0.0074194
	150	0.10129	0.16695	0.18478	0.14321	0.15587	0.08256	0.12325	0.16413		0.140255	0.0351605	0.0124311		0.86275	0.89929	0.93723	0.79643	0.78164	0.868	0.99163	0.98988		0.890856	0.0795878	0.0281386		0.94584	1	0.99628	0.94545	0.90217	0.95398	0.98237	0.96573	0.93443	0.96814	0.95029		0.958607	0.0283466	0.00854681
	160	0.09022	0.15048	0.1689	0.13485	0.14711	0.06785	0.10503	0.15458		0.127377	0.0355902	0.012583		0.84139	0.88199	0.92205	0.77374	0.76451	0.8519	0.99515	1		0.878841	0.0897062	0.0317159		0.94676	0.97186	0.99854	0.94733	0.88664	0.95866	0.9772	0.96058	0.93681	0.95799	0.94269		0.953187	0.0282354	0.0085133
	170	0.0812	0.13681	0.1524	0.1265	0.13881	0.05686	0.09081	0.1459		0.116161	0.0351029	0.0124107		0.84488	0.8825	0.91837	0.77018	0.7673	0.85378	1	0.99762		0.879329	0.0897552	0.0317333		0.94873	0.97484	0.99642	0.93732	0.87312	0.94072	0.96975	0.95542	0.94259	0.93422	0.94582		0.947177	0.0309582	0.00933423
	180	0.07443	0.12558	0.139	0.12039	0.13235	0.04883	0.07965	0.13721		0.10718	0.0344261	0.0121715		0.84953	0.88606	0.93033	0.7718	0.76664	0.85288	0.99009	0.99484		0.880271	0.0879114	0.0310814		0.94335	0.94289	0.99453	0.93154	0.8708	0.94618	0.96693	0.94125	0.91678	0.93821	0.92881		0.938297	0.0304204	0.00917208
	190														0.85587	0.89509	0.93608	0.79028	0.78284	0.86457	0.98987	0.98711		0.887714	0.079956	0.0282687		0.9385	0.95183	0.99212	0.91185	0.85234	0.92317	0.95549	0.94151	0.89716	0.94219	0.92453		0.930063	0.0358525	0.0108099
	200														0.85482	0.89573	0.93332	0.78574	0.77102	0.86056	0.96784	0.96489		0.87924	0.0753862	0.026653		0.93194	0.92964	0.98789	0.91028	0.84528	0.92278	0.95181	0.92708	0.87919	0.93076	0.91845		0.921373	0.0365441	0.0110185
	210														0.8582	0.89001	0.92711	0.76661	0.74937	0.84724	0.95947	0.96192		0.869991	0.0810771	0.0286651		0.92526	0.94238	0.98387	0.8959	0.8354	0.90484	0.94201	0.91935	0.88776	0.91598	0.91332		0.915097	0.0372778	0.0112397
	220														0.83356	0.88733	0.91124	0.76532	0.72838	0.83506	0.96674	0.96866		0.862036	0.087952	0.0310957		0.92198	0.93488	0.97942	0.89028	0.83944	0.90094	0.94005	0.92193	0.86742	0.91675	0.9078		0.91099	0.037322	0.011253
	230														0.84044	0.9115	1	0.76629	0.77407	0.8389	0.95727	0.95359		0.880258	0.0879799	0.0311056		0.92014	0.92759	0.97351	0.88184	0.82088	0.89626	0.929	0.91703	0.88105	0.8926	0.90704		0.904267	0.0381686	0.0115083
Tryspin	240														0.28476	0.28637	0.81444	0.23079	0.17585	0.68394	0.95088	0.95617		0.5479	0.337056	0.119167		0.92263	0.93848	0.9657	0.85839	0.80514	0.87441	0.91239	0.73898	0.86391	0.89183	0.90372		0.879598	0.063702	0.0192069
	250														0.12604	0.13098	0.43734	0.15397	0.09935	0.41561	0.18568	0.15906		0.213504	0.134017	0.0473821		0.80881	0.85251	0.98008	0.81275	0.64418	0.84165	0.78693	0.49085	0.47827	0.4797	0.47572		0.695586	0.186687	0.0562883
	260														0.13207	0.13759	0.49437	0.21297	0.14265	0.39224	0.24317	0.19318		0.24353	0.132195	0.0467379		0.61002	0.62048	0.65256	0.52094	0.46788	0.57878	0.5335	0.46534	0.43665	0.43448	0.4472		0.524348	0.0802915	0.0242088
	270														0.19626	0.20473	0.47551	0.22399	0.16151	0.34287	0.20749	0.2142		0.25332	0.104146	0.0368211		0.58982	0.57837	0.59206	0.47874	0.43833	0.54368	0.49024	0.45581	0.42168	0.42986	0.43732		0.495992	0.0676028	0.020383
	280														0.18917	0.20117	0.44217	0.21848	0.14743	0.30756	0.19207	0.31099		0.25113	0.0962932	0.0340448		0.59061	0.58936	0.58462	0.46546	0.43046	0.52223	0.47622	0.45272	0.40888	0.43679	0.43599		0.490304	0.0693118	0.0208983
	290														0.16855	0.18019	0.42148	0.19935	0.13162	0.27609	0.22269	0.25605		0.232003	0.089733	0.0317254		0.59861	0.60158	0.58972	0.46921	0.43046	0.52301	0.47747	0.4553	0.41322	0.43307	0.43237		0.493093	0.0727808	0.0219442
	300														0.15026	0.16048	0.40308	0.1919	0.11768	0.25059	0.21366	0.24078		0.216054	0.0882098	0.0311869		0.61474	0.61514	0.5944	0.4728	0.435	0.52574	0.48068	0.46225	0.40805	0.44399	0.44093		0.499429	0.0760507	0.0229302
	310														0.13038	0.13988	0.3863	0.1812	0.10466	0.23065	0.213	0.23622		0.202786	0.0886167	0.0313307		0.6272	0.625	0.5998	0.48078	0.44579	0.53549	0.48883	0.46019	0.41363	0.44335	0.4415		0.505596	0.0786059	0.0237006
Digitonin	320														0.11558	0.12157	0.37043	0.16921	0.0947	0.21308				0.180762	0.102285	0.0417576		0.64044	0.63147	0.6033	0.48625	0.45013	0.54017	0.49134	0.45864	0.41404	0.44065	0.43732		0.508523	0.0823379	0.0248258
	330														0.10384	0.10834	0.36054	0.16532	0.08514	0.20188				0.170843	0.102684	0.0419205		0.64621	0.64862	0.6087	0.49078	0.45184	0.54134	0.4933	0.45787	0.41415	0.44103	0.43475		0.51169	0.0864964	0.0260796
	340														0.09337	0.09512	0.35249	0.15851	0.0781	0.18848				0.161012	0.103166	0.0421174		0.65447	0.66578	0.61622	0.49281	0.4471	0.53744	0.48922	0.45349	0.41384	0.43988	0.42981		0.512733	0.0925006	0.02789
	350														0.08523	0.0866	0.34583	0.15203	0.07305	0.18218				0.154153	0.103365	0.0421986		0.66011	0.66763	0.61213	0.49125	0.45053	0.53822	0.48828	0.45091	0.40836	0.43846	0.43133		0.512474	0.0938238	0.0282889

## Sheet: Fig 1F
				P4 - 10-5 M							Org OD 02 - 10-5 M
				Naive	Ctrl AS	mPR AS	mPR AS + mPR-GFP				Naive	Ctrl AS	mPR AS	mPR AS + mPR-GFP
				100	80	40	80				100	92.86	50.7519	75
				100	83.3333	40.7407	72.7969				100	80.9595	34.7826	79.3951
				100	62.5	5.8468	87.2685				100	76.7368	66.7059	100.8
				100	89.7683	70.4082	93.318
			Average	100	78.9004	39.2489	83.3458			Average	100	83.5188	50.7468	85.065
			STDEV		11.6611	26.3906	8.89393			STDEV		8.36073	15.9617	13.8029
			S.E.		5.83055	13.1953	4.44697			S.E.		4.82707	9.21546	7.96913

## Sheet: Fig 1H
			XmPR-GFP wt	XmPR-GFP N	XmPR-GFP C	XmPR-GFP Zn mut
			43.5266	29.1874	17.9696	25.0279
			24.7671	36.8372	17.1963	29.7639
			38.9655	30.7201	20.4872	26.0068
			37.4879	22.6625	13.4602	24.959
			33.3109	38.8648	7.04591	22.4506
			39.4641	17.1555	7.09885	16.9195
			23.6727	17.2254	6.1677	28.0769
			38.251	24.978	5.98685	13.2823
			24.1686	19.8344	6.5707	21.6261
			25.3645	20.4172	16.6503	18.47
			28.8745	18.0187	8.93756	23.2811
			31.6377	30.2493	9.49079	31.7978
			29.526	12.7475	13.0518	29.192
			29.0411	19.8417	14.5369	20.5966
			36.2994	28.8575	17.9903	34.4156
			24.1861	31.1758		33.4264
			46.2193	18.3832		14.4118
			28.9171	17.0369		22.4243
			35.204	27.8696		30.5593
			36.8961	16.538
				24.4735
				23.7827
				24.3931
		Mean	32.789	23.9674	12.1761	24.5625
		STDEV	6.77776	6.83713	5.10798	6.18286
		Std. Error of Mean	1.51555	1.42564	1.31887	1.41845

## Sheet: Fig 1I
		VLDLR sense	VLDLR AS	VLDLR AS + GFP	VLDLR AS + XmPR wt	VLDLR AS + XmPR N	VLDLR AS + XmPR C	VLDLR AS + XmPR Zn mut
		100	35.35	0	84.52	45.45	25.12	81.96
		100	5.09	5.09	30.53	0	5.09	65.41
		100	4.9	0	75.63	11.43	4.9	105.49
	Mean	100	15.1133	1.69667	63.56	18.96	11.7033	84.2867
	STDEV		17.5257	2.93871	28.9481	23.6422	11.6196	20.141
	Std. Error of Mean		10.1185	1.69667	16.7132	13.6498	6.70856	11.6284

## Sheet: Fig 2B
		WT	N	C
		1	0.27226	0.263213
		1	0.415118	0.037581
		1	0.160207	0.416593
	Mean	1	0.282528	0.239129
	STDEV		0.127765	0.19065
	Std. Error of Mean		0.0737654	0.110072

## Sheet: Fig 2D
		Naive	APPL1 sens	APPL1 AS	APPL1 wt	APPL1 wt + APPL1 AS
		1	0.696149	0.803031	4.19458	1.29385
		1	1.01925	1.13263	11.3354	1.36626
		1	0.638802	1.57137	10.4307	2.62808
	Mean	1	0.784733	1.16901	8.65355	1.76273
	STDEV		0.20511	0.385462	3.88799	0.750291
	Std. Error of Mean		0.11842	0.222547	2.24473	0.433181

## Sheet: Fig 2E
			Naive	APPL1 sense	APPL1 antisense	APPL1 antisense + APPL1 wt
			100	77.1429	16.6667	65
			100	66.6667	23.3333	41.3793
			100	57.1429	21.2202	59.4164
			100	58.4416	21.9156	49.0909
			100	58.6207	24.1379	65.5172
		Mean	100	63.6029	21.4547	56.0808
		STDEV		8.45445	2.91211	10.5442
		Std. Error of Mean		3.78095	1.30234	4.71549
			Naive	APPL1-PTB
			100	33.0688
			100	45.977
			100	28.2467
		Mean	100	35.7642
		STDEV		9.1673
		Std. Error of Mean		5.29274

## Sheet: Fig 2H
		APPL1 wt	APPL1 wt and APPL1PTB
		1	0.427794
		1	0.439631
	Mean	1	0.433713
	STDEV		0.00837002
	Std. Error of Mean		0.0059185

## Sheet: Fig 2J
		eggs	oocytes APPL1 AS	eggs + APPL1 AS + APPL1	oocytes + APPL1 PTB
		1	0.042065	3.19336	0.029736
		1	0.037072	0.275456	0.024445
		1	0.474395	0.38461	0.700843
		1	0.290819	0.93595
		1	0.144411	1.1432
	Mean	1	0.197752	1.18652	0.251675
	STDEV		0.185805	1.17953	0.389
	Std. Error of Mean		0.0830947	0.527502	0.224589

## Sheet: Fig 2K
		eggs	oocytes APPL1 AS	eggs + APPL1 AS + APPL1	oocytes + APPL1 PTB
		1	0.492899	1.11375	0.540073
		1	0.492756	0.650134	0.621661
		1	0.807508	0.71441	0.850579
		1	0.620031	0.333693
		1	0.334562	0.876191
	Mean	1	0.549551	0.737635	0.670771
	STDEV		0.176185	0.288107	0.160973
	Std. Error of Mean		0.0787923	0.128845	0.0929379

[truncated: 27 more sheets: Fig 2N, Fig 3A, Fig 3C, Fig 3E, Fig 3G, Fig 3H, Fig 3K, Fig 4A, Fig 4C, Fig 4D, Fig 4E, Fig 4F, Fig 5A, Fig 5B, Fig 5D, Fig S1E, Fig S3A, Fig S3C, Fig S3D, Fig S4B …]
